# Supplementary material for: Genome-wide identification and molecular evolution of Dof transcription factors in Cyperus esculentus
Source: BMC Genomics. 2024 Jul 3;25:667. doi: 10.1186/s12864-024-10565-y (PMC11223408; doi:10.1186/s12864-024-10565-y)
Supplement: Supplementary file 1 — Supplementary Material 1. [file 12864_2024_10565_MOESM1_ESM.xlsx]

## Sheet: CmabZIP_gene-primer
Supplementary Table 1 qRT-PCR primers of CesDof genes
Sequence ID	Primer ID	Primer Sequence	Primer Tm	Primer GC	Product Size	Product Tm
CesDof1	CesDof1_1_F	TTGTGCGCGCAATGCAAT	60.049	50	108	76.6
CesDof1	CesDof1_1_R	CCCGACGCATCTGCATGA	60.203	61.111	108	76.6
CesDof2	CesDof2_1_F	GGATCAGTGCCCGGGAAG	59.809	66.667	89	82.9
CesDof2	CesDof2_1_R	GCAGCAGCAGGGGATGTA	59.408	61.111	89	82.9
CesDof3	CesDof3_1_F	TGCACCTCTAACGAGCTCA	58.346	52.632	88	80.7
CesDof3	CesDof3_1_R	CGGTGATGGTGGGCTGAC	60.437	66.667	88	80.7
CesDof4	CesDof4_1_F	GAACCAGCTGAACCGCCT	59.967	61.111	139	86
CesDof4	CesDof4_1_R	CGACAGTCTTCGCCGGAG	60.202	66.667	139	86
CesDof5	CesDof5_1_F	AGCTCGCACTCTCTGGGA	59.964	61.111	145	82.7
CesDof5	CesDof5_1_R	TTCCTCGGGATGCATGCG	60.203	61.111	145	82.7
CesDof6	CesDof6_1_F	AGCTCGCACTCTCTGGGA	59.964	61.111	145	82.7
CesDof6	CesDof6_1_R	TTCCTCGGGATGCATGCG	60.203	61.111	145	82.7
CesDof7	CesDof7_1_F	AGCTCGCACTCTCTGGGA	59.964	61.111	145	82.7
CesDof7	CesDof7_1_R	TTCCTCGGGATGCATGCG	60.203	61.111	145	82.7
CesDof8	CesDof8_1_F	AGCTCGCACTCTCTGGGA	59.964	61.111	145	82.7
CesDof8	CesDof8_1_R	TTCCTCGGGATGCATGCG	60.203	61.111	145	82.7
CesDof9	CesDof9_1_F	TCGGGGTGGTGACAATGC	59.967	61.111	89	82
CesDof9	CesDof9_1_R	TCTCTTCCGCCGAGGTGT	60.283	61.111	89	82
CesDof10	CesDof10_1_F	CGCCACGTGTCGCATTTC	60.202	61.111	88	82.1
CesDof10	CesDof10_1_R	TGGGCCAATGCAGCGATT	60.363	55.556	88	82.1
CesDof11	CesDof11_1_F	TGGAGCTCCTGTCCCCTC	59.96	66.667	117	83.3
CesDof11	CesDof11_1_R	GGCAGTATCGGATCGGCC	60.048	66.667	117	83.3
CesDof12	CesDof12_1_F	GGCCGATCCGATACTGCC	60.048	66.667	123	83.2
CesDof12	CesDof12_1_R	GCCAGCTCATGAGGAGGC	60.203	66.667	123	83.2
CesDof13	CesDof13_1_F	GGTCATCGGCGCTCATCA	59.893	61.111	128	81.1
CesDof13	CesDof13_1_R	TGAGGTCCCCACGAAGGA	59.471	61.111	128	81.1
CesDof14	CesDof14_1_F	GGTCATCGGCGCTCATCA	59.893	61.111	128	81.1
CesDof14	CesDof14_1_R	TGAGGTCCCCACGAAGGA	59.471	61.111	128	81.1
CesDof15	CesDof15_1_F	TGCCAGGCCAGCCAATAC	60.044	61.111	83	83.5
CesDof15	CesDof15_1_R	GCCCACCTGATTCTCCGG	59.809	66.667	83	83.5
CesDof16	CesDof16_1_F	ACTGACTTGCATCCCGGC	60.046	61.111	112	83.6
CesDof16	CesDof16_1_R	CCTGCTGTCTTGCTCGCT	60.047	61.111	112	83.6
CesDof17	CesDof17_1_F	GACCGGGTGCACCTGTAG	59.735	66.667	106	83.7
CesDof17	CesDof17_1_R	ACCTTTCCCCGCATTGCA	59.883	55.556	106	83.7
CesDof18	CesDof18_1_F	GACCGGGTGCACCTGTAG	59.735	66.667	106	83.7
CesDof18	CesDof18_1_R	ACCTTTCCCCGCATTGCA	59.883	55.556	106	83.7
CesDof19	CesDof19_1_F	GACCGGGTGCACCTGTAG	59.735	66.667	106	83.7
CesDof19	CesDof19_1_R	ACCTTTCCCCGCATTGCA	59.883	55.556	106	83.7
CesDof20	CesDof20_1_F	AAGGCTGCTACCAGTGCG	60.047	61.111	114	84.4
CesDof20	CesDof20_1_R	CACCCGCGACAAAGCAAC	60.051	61.111	114	84.4
CesDof21	CesDof21_1_F	GAACTGAACCGGTCGGCA	59.97	61.111	121	82.1
CesDof21	CesDof21_1_R	GCAGAGCGACGTACTCGG	60.277	66.667	121	82.1
CesDof22	CesDof22_1_F	ACTGCGCGCTGGTGTTAT	60.047	55.556	149	79
CesDof22	CesDof22_1_R	GCTGAGACACCACGACCA	59.265	61.111	149	79
CesDof23	CesDof23_1_F	GGGTCCTAACAACCCGCC	60.046	66.667	100	83.8
CesDof23	CesDof23_1_R	AGGTGTTGAGCAGCCCAA	59.074	55.556	100	83.8
CesDof25	CesDof25_1_F	GGGTCCTAACAACCCGCC	60.046	66.667	100	83.8
CesDof25	CesDof25_1_R	AGGTGTTGAGCAGCCCAA	59.074	55.556	100	83.8
CesDof24	CesDof24_1_F	GGGTCCTAACAACCCGCC	60.046	66.667	100	83.8
CesDof24	CesDof24_1_R	AGGTGTTGAGCAGCCCAA	59.074	55.556	100	83.8
CesDof26	CesDof26_1_F	GGGTCCTAACAACCCGCC	60.046	66.667	100	83.8
CesDof26	CesDof26_1_R	AGGTGTTGAGCAGCCCAA	59.074	55.556	100	83.8
CesDof27	CesDof27_1_F	GGCCAGATTCCAGCTGCA	60.045	61.111	115	86.4
CesDof27	CesDof27_1_R	GCTGCTGCTGCTGAGTCT	60.047	61.111	115	86.4
CesDof28	CesDof28_1_F	GGCGGGAGAGGGAAGAGA	60.043	66.667	106	87.2
CesDof28	CesDof28_1_R	TGGACCTAGCAGCGGACT	59.963	61.111	106	87.2
CesDof29	CesDof29_1_F	CAGGGTGGAGGGATGGGA	59.957	66.667	134	85.7
CesDof29	CesDof29_1_R	GGAACCGGCGACACTGAA	59.97	61.111	134	85.7
