# Supplementary material for: Genome-wide identification and molecular evolution of Dof transcription factors in Cyperus esculentus
Source: BMC Genomics. 2024 Jul 3;25:667. doi: 10.1186/s12864-024-10565-y (PMC11223408; doi:10.1186/s12864-024-10565-y)
Supplement: Supplementary file 3 — Supplementary Material 3. [file 12864_2024_10565_MOESM3_ESM.xlsx]

## Sheet: Sheet1
Supplementary Table6 Predicted miRNAs of Dof gene family in Cyperus esculentus
miRNA	Gene	Expectation	Target_start	Target_end	miRNA_aligned_fragment	Inhibition
ath-miR8173	CesDof01	4.5	522	542	AUGUGCUGAUUCGAGGUGGGA	Cleavage
ath-miR398a-3p	CesDof01	5	122	142	UGUGUUCUCAGGUCACCCCUU	Translation
ath-miR398b-3p	CesDof01	5	122	142	UGUGUUCUCAGGUCACCCCUG	Translation
ath-miR398c-3p	CesDof01	5	122	142	UGUGUUCUCAGGUCACCCCUG	Translation
ath-miR5015	CesDof01	5	537	557	UUGGUGUUAUGUGUAGUCUUC	Cleavage
ath-miR5023	CesDof01	5	555	575	AUUGGUAGUGGAUAAGGGGGC	Cleavage
ath-miR8176	CesDof01	5	509	529	GGCCGGUGGUCGCGAGAGGGA	Cleavage
ath-miR171a-3p	CesDof03	5	432	452	UGAUUGAGCCGCGCCAAUAUC	Translation
ath-miR5636	CesDof03	5	80	100	CGUAGUUGCAGAGCUUGACGG	Cleavage
ath-miR8181	CesDof03	5	352	372	UGGGGGUGG-GGGGGUGACAG	Cleavage
ath-miR846-3p	CesDof03	5	753	773	UUGAAUUGAAGUGCUUGAAUU	Cleavage
ath-miR5014a-3p	CesDof04	5	540	560	UUGUACAAAUUUAAGUGUACG	Cleavage
ath-miR5636	CesDof05	4.5	227	247	CGUAGUUGCAGAGCUUGACGG	Cleavage
ath-miR8177	CesDof05	4.5	256	277	GUGUGAUGAUGUGUCAUUUAUA	Cleavage
ath-miR5639-5p	CesDof06	4.5	864	884	UAGUCCACUGUGGUCUAAGGC	Cleavage
ath-miR1888a	CesDof06	5	7	27	UAAGUUAAGAUUUGUGAAGAA	Cleavage
ath-miR5636	CesDof06	5	191	211	CGUAGUUGCAGAGCUUGACGG	Cleavage
ath-miR3440b-5p	CesDof07	4.5	326	346	UUUUCUUGGCCCAUCCACUUC	Cleavage
ath-miR414	CesDof07	5	813	833	UCAUCUUCAUCAUCAUCGUCA	Translation
ath-miR472-3p	CesDof07	5	830	851	UUUUUCCUACUCCGCCCAUACC	Cleavage
ath-miR5014a-3p	CesDof08	4	907	927	UUGUACAAAUUUAAGUGUACG	Cleavage
ath-miR851-3p	CesDof08	4	425	445	UGGGUGGCAAACAAAGACGAC	Cleavage
ath-miR2934-3p	CesDof08	4.5	919	939	CAUCCAAGGUGUUUGUAGAAA	Cleavage
ath-miR396b-5p	CesDof08	4.5	1326	1346	UUCCACAGCUUUCUUGAACUU	Cleavage
ath-miR775	CesDof08	4.5	492	511	UUCGAUGUCUAGCAGUGCCA	Cleavage
ath-miR841a-3p	CesDof08	4.5	1044	1064	AUUUCUAGUGGGUCGUAUUCA	Cleavage
ath-miR160a-5p	CesDof08	5	1961	1981	UGCCUGGCUCCCUGUAUGCCA	Cleavage
ath-miR160b	CesDof08	5	1961	1981	UGCCUGGCUCCCUGUAUGCCA	Cleavage
ath-miR160c-5p	CesDof08	5	1961	1981	UGCCUGGCUCCCUGUAUGCCA	Cleavage
ath-miR172e-3p	CesDof08	5	2373	2393	GGAAUCUUGAUGAUGCUGCAU	Cleavage
ath-miR5021	CesDof08	5	714	733	UGAGAAGAAGAAGAAGAAAA	Cleavage
ath-miR5595a	CesDof08	5	2340	2360	ACAUAUGAUCUGCAUCUUUGC	Cleavage
ath-miR5640	CesDof08	5	681	701	UGAGAGAAGGAAUUAGAUUCA	Cleavage
ath-miR5647	CesDof08	5	1720	1740	UCAAGUUUGAUGACGAUUCCA	Cleavage
ath-miR5651	CesDof08	5	466	486	UUGUGCGGUUCAAAUAGUAAC	Cleavage
ath-miR5655	CesDof08	5	703	723	AAGUAGACACAUAAGAAGGAG	Cleavage
ath-miR5995b	CesDof08	5	2340	2360	ACAUAUGAUCUGCAUCUUUGC	Cleavage
ath-miR835-3p	CesDof08	5	1085	1105	UGGAGAAGAUACGCAAGAAAG	Cleavage
ath-miR838	CesDof08	5	1319	1338	UUUUCUUCUACUUCUUGCACA	Translation
ath-miR841b-3p	CesDof08	5	1046	1066	CAAUUUCUAGUGGGUCGUAUU	Cleavage
ath-miR846-3p	CesDof08	5	921	941	UUGAAUUGAAGUGCUUGAAUU	Cleavage
ath-miR848	CesDof08	5	181	202	UGACAUGGGACUGCCUAAGCUA	Cleavage
ath-miR172e-3p	CesDof09	3	2715	2735	GGAAUCUUGAUGAUGCUGCAU	Cleavage
ath-miR5021	CesDof09	3.5	161	180	UGAGAAGAAGAAGAAGAAAA	Cleavage
ath-miR172a	CesDof09	4	2715	2735	AGAAUCUUGAUGAUGCUGCAU	Cleavage
ath-miR172b-3p	CesDof09	4	2715	2735	AGAAUCUUGAUGAUGCUGCAU	Cleavage
ath-miR172c	CesDof09	4	2715	2735	AGAAUCUUGAUGAUGCUGCAG	Cleavage
ath-miR172d-3p	CesDof09	4	2715	2735	AGAAUCUUGAUGAUGCUGCAG	Cleavage
ath-miR5021	CesDof09	4.5	389	408	UGAGAAGAAGAAGAAGAAAA	Cleavage
ath-miR5664	CesDof09	4.5	351	371	AUAGUCAAUUUUAUCGGUCUG	Cleavage
ath-miR838	CesDof09	4.5	1661	1680	UUUUCUUCUACUUCUUGCACA	Translation
ath-miR2933a	CesDof09	5	290	311	GAAAUCGGAGAGGAAAUUCGCC	Cleavage
ath-miR2933a	CesDof09	5	1524	1545	GAAAUCGGAGAGGAAAUUCGCC	Cleavage
ath-miR2933b	CesDof09	5	290	311	GAAAUCGGAGAGGAAAUUCGCC	Cleavage
ath-miR2933b	CesDof09	5	1524	1545	GAAAUCGGAGAGGAAAUUCGCC	Cleavage
ath-miR396b-5p	CesDof09	5	1668	1688	UUCCACAGCUUUCUUGAACUU	Cleavage
ath-miR774b-5p	CesDof09	5	1378	1398	UGAGAUGAAGAUAUGGGUGAU	Cleavage
ath-miR8178	CesDof09	5	1181	1201	UAACAGAGUAAUUGUACAGUG	Cleavage
ath-miR865-3p	CesDof09	5	2117	2137	UUUUUCCUCAAAUUUAUCCAA	Cleavage
ath-miR4243	CesDof10	4	1329	1349	UUGAAAUUGUAGAUUUCGUAC	Cleavage
ath-miR5014a-3p	CesDof10	4	381	401	UUGUACAAAUUUAAGUGUACG	Cleavage
ath-miR847	CesDof10	4	2595	2615	UCACUCCUCUUCUUCUUGAUG	Cleavage
ath-miR1886.1	CesDof10	4.5	2744	2764	UGAGAGAAGUGAGAUGAAAUC	Translation
ath-miR5014a-3p	CesDof10	4.5	1755	1775	UUGUACAAAUUUAAGUGUACG	Cleavage
ath-miR5666	CesDof10	4.5	537	557	AUGGGACAUCGAGCAUUUAAU	Cleavage
ath-miR157a-5p	CesDof10	5	2720	2740	UUGACAGAAGAUAGAGAGCAC	Translation
ath-miR157b-5p	CesDof10	5	2720	2740	UUGACAGAAGAUAGAGAGCAC	Translation
ath-miR157c-5p	CesDof10	5	2720	2740	UUGACAGAAGAUAGAGAGCAC	Translation
ath-miR5014a-5p	CesDof10	5	1765	1785	ACACUUAGUUUUGUACAACAU	Cleavage
ath-miR5021	CesDof10	5	500	519	UGAGAAGAAGAAGAAGAAAA	Cleavage
ath-miR5640	CesDof10	5	2737	2757	UGAGAGAAGGAAUUAGAUUCA	Cleavage
ath-miR5641	CesDof10	5	2754	2774	UGGAAGAAGAUGAUAGAAUUA	Cleavage
ath-miR5998a	CesDof10	5	1485	1505	ACAGUUUGUGUUUUGUUUUGU	Cleavage
ath-miR5998b	CesDof10	5	1485	1505	ACAGUUUGUGUUUUGUUUUGU	Cleavage
ath-miR774b-3p	CesDof10	5	715	735	CAUCCAUAUUUUCAUCUCGAA	Cleavage
ath-miR8121	CesDof10	5	1702	1725	AAAGUAUAAUGGUUUAGUGGUUUG	Cleavage
ath-miR5638a	CesDof12	5	392	412	AUACCAAAACUCUCUCACUUU	Cleavage
ath-miR838	CesDof12	5	772	792	UUUUCUUCUACUUCUUGCACA	Translation
ath-miR5658	CesDof13	4	102	122	AUGAUGAUGAUGAUGAUGAAA	Translation
ath-miR319a	CesDof13	5	377	397	UUGGACUGAAGGGAGCUCCCU	Cleavage
ath-miR319b	CesDof13	5	377	397	UUGGACUGAAGGGAGCUCCCU	Cleavage
ath-miR319c	CesDof13	5	377	397	UUGGACUGAAGGGAGCUCCUU	Cleavage
ath-miR3440b-3p	CesDof14	4.5	1072	1092	UGGAUUGGUCAAGGGAAGCGU	Translation
ath-miR5017-5p	CesDof14	4.5	1481	1501	AUUUGUUACUAAUUUGGAAUG	Cleavage
ath-miR5018	CesDof14	4.5	884	907	UUAAAGCUCCACCAUGAGUCCAAU	Cleavage
ath-miR822-3p	CesDof14	4.5	468	488	UGUGCAAAUGCUUUCUACAGG	Cleavage
ath-miR156a-5p	CesDof14	5	113	132	UGACAGAAGAGAGUGAGCAC	Cleavage
ath-miR156b-5p	CesDof14	5	113	132	UGACAGAAGAGAGUGAGCAC	Cleavage
ath-miR156c-5p	CesDof14	5	113	132	UGACAGAAGAGAGUGAGCAC	Cleavage
ath-miR156d-5p	CesDof14	5	113	132	UGACAGAAGAGAGUGAGCAC	Cleavage
ath-miR156e	CesDof14	5	113	132	UGACAGAAGAGAGUGAGCAC	Cleavage
ath-miR156f-5p	CesDof14	5	113	132	UGACAGAAGAGAGUGAGCAC	Cleavage
ath-miR3434-5p	CesDof14	5	324	345	ACUUGGCUGAUUCU--AUUAUU	Cleavage
ath-miR5021	CesDof14	5	352	371	UGAGAAGAAGAAGAAGAAAA	Cleavage
ath-miR5629	CesDof14	5	291	312	UUAGGGUAGUUAACGGAAGUUA	Cleavage
ath-miR5658	CesDof14	5	100	120	AUGAUGAUGAUGAUGAUGAAA	Translation
ath-miR869.2	CesDof14	5	693	713	UCUGGUGUUGAGAUAGUUGAC	Cleavage
ath-miR5021	CesDof15	3.5	646	665	UGAGAAGAAGAAGAAGAAAA	Cleavage
ath-miR415	CesDof15	4	221	241	AACAGAGCAGAAACAGAACAU	Translation
ath-miR829-3p.2	CesDof15	4	2000	2020	CAAAUUAAAGCUUCAAGGUAG	Cleavage
ath-miR156i	CesDof15	4.5	2228	2247	UGACAGAAGAGAGAGAGCAG	Cleavage
ath-miR5014a-3p	CesDof15	4.5	2805	2826	UUGUACAAAUUUAAG-UGUACG	Cleavage
ath-miR5024-5p	CesDof15	4.5	1749	1770	AUGACAAGGCCAAGAUAUAACA	Cleavage
ath-miR5025	CesDof15	4.5	61	81	ACUGUAUAUAUGUAAGUGACA	Cleavage
ath-miR5649a	CesDof15	4.5	1739	1759	AUUGAAUAUGUUGGUUACUAU	Cleavage
ath-miR5649b	CesDof15	4.5	1739	1759	AUUGAAUAUGUUGGUUACUAU	Cleavage
ath-miR780.1	CesDof15	4.5	2320	2340	UCUAGCAGCUGUUGAGCAGGU	Cleavage
ath-miR4239	CesDof15	5	2106	2126	UUUGUUAUUUUCGCAUGCUCC	Cleavage
ath-miR447c-5p	CesDof15	5	3177	3197	CCCCUUACAAUGUCGAGUAAA	Cleavage
ath-miR5014b	CesDof15	5	366	385	AUUUGUACACCUAGAUCUGUA	Cleavage
ath-miR5021	CesDof15	5	611	630	UGAGAAGAAGAAGAAGAAAA	Cleavage
ath-miR5640	CesDof15	5	637	657	UGAGAGAAGGAAUUAGAUUCA	Cleavage
ath-miR5663-5p	CesDof15	5	1336	1356	AGCUAAGGAUUUGCAUUCUCA	Cleavage
ath-miR5998a	CesDof15	5	2604	2624	ACAGUUUGUGUUUUGUUUUGU	Cleavage
ath-miR5998b	CesDof15	5	2604	2624	ACAGUUUGUGUUUUGUUUUGU	Cleavage
ath-miR8170-5p	CesDof15	5	1929	1949	AUAGCAAAUCGAUAAGCAAUG	Cleavage
ath-miR837-3p	CesDof15	5	2040	2060	AAACGAACAAAAAACUGAUGG	Cleavage
ath-miR319a	CesDof16	4	566	586	UUGGACUGAAGGGAGCUCCCU	Cleavage
ath-miR319b	CesDof16	4	566	586	UUGGACUGAAGGGAGCUCCCU	Cleavage
ath-miR319c	CesDof16	4	566	586	UUGGACUGAAGGGAGCUCCUU	Cleavage
ath-miR159a	CesDof16	4.5	567	587	UUUGGAUUGAAGGGAGCUCUA	Cleavage
ath-miR159b-3p	CesDof16	4.5	567	587	UUUGGAUUGAAGGGAGCUCUU	Cleavage
ath-miR159c	CesDof16	4.5	567	587	UUUGGAUUGAAGGGAGCUCCU	Cleavage
ath-miR5629	CesDof16	4.5	2118	2139	UUAGGGUAGUUAACGGAAGUUA	Cleavage
ath-miR1886.2	CesDof16	5	2111	2131	UGAGAUGAAAUCUUUGAUUGG	Cleavage
ath-miR395a	CesDof16	5	1696	1716	CUGAAGUGUUUGGGGGAACUC	Cleavage
ath-miR395d	CesDof16	5	1696	1716	CUGAAGUGUUUGGGGGAACUC	Cleavage
ath-miR395e	CesDof16	5	1696	1716	CUGAAGUGUUUGGGGGAACUC	Cleavage
ath-miR5014b	CesDof16	5	645	665	AUUUGUACACCUAGAUCUGUA	Cleavage
ath-miR5020c	CesDof16	5	317	337	UGGCAUGGAAGAAGGUGAGAC	Cleavage
ath-miR5657	CesDof16	5	2156	2176	UGGACAAGGUUAGAUUUGGUG	Translation
ath-miR5660	CesDof16	5	2117	2137	CAGGUGGUUAGUGCAAUGGAA	Cleavage
ath-miR5998a	CesDof16	5	1683	1703	ACAGUUUGUGUUUUGUUUUGU	Cleavage
ath-miR5998b	CesDof16	5	1683	1703	ACAGUUUGUGUUUUGUUUUGU	Cleavage
ath-miR837-5p	CesDof17	4	267	287	AUCAGUUUCUUGUUCGUUUCA	Cleavage
ath-miR832-5p	CesDof17	4.5	341	361	UGCUGGGAUCGGGAAUCGAAA	Cleavage
ath-miR839-5p	CesDof17	4.5	483	503	UACCAACCUUUCAUCGUUCCC	Translation
ath-miR776	CesDof17	5	529	549	UCUAAGUCUUCUAUUGAUGUU	Cleavage
ath-miR867	CesDof17	5	272	292	UUGAACAUGGUUUAUUAGGAA	Cleavage
ath-miR774b-3p	CesDof18	4.5	886	906	CAUCCAUAUUUUCAUCUCGAA	Cleavage
ath-miR157d	CesDof18	5	154	173	UGACAGAAGAUAGAGAGCAC	Cleavage
ath-miR394b-3p	CesDof18	5	822	842	AGGUGGGCAUACUGCCAAUAG	Cleavage
ath-miR5021	CesDof19	4.5	259	278	UGAGAAGAAGAAGAAGAAAA	Cleavage
ath-miR5021	CesDof19	4.5	71	90	UGAGAAGAAGAAGAAGAAAA	Cleavage
ath-miR865-3p	CesDof19	5	1016	1036	UUUUUCCUCAAAUUUAUCCAA	Cleavage
ath-miR870-3p	CesDof20	4	285	305	UAAUUUGGUGUUUCUUCGAUC	Cleavage
ath-miR5013	CesDof20	4.5	38	58	UUUGUGACAUCUAGGUGCUUU	Cleavage
ath-miR5595a	CesDof20	4.5	223	243	ACAUAUGAUCUGCAUCUUUGC	Cleavage
ath-miR5995b	CesDof20	4.5	223	243	ACAUAUGAUCUGCAUCUUUGC	Cleavage
ath-miR834	CesDof20	4.5	460	480	UGGUAGCAGUAGCGGUGGUAA	Cleavage
ath-miR156d-3p	CesDof20	5	185	207	GCUCACUCUCUUUUUGUCAUAAC	Translation
ath-miR1888a	CesDof21	4.5	824	844	UAAGUUAAGAUUUGUGAAGAA	Cleavage
ath-miR5635a	CesDof22	4.5	387	407	UGUUAAGGAGUGUUAACGGUG	Cleavage
ath-miR5635b	CesDof22	4.5	387	407	UGUUAAGGAGUGUUAACGGUG	Cleavage
ath-miR5635c	CesDof22	4.5	387	407	UGUUAAGGAGUGUUAACGGUG	Cleavage
ath-miR5635d	CesDof22	4.5	387	407	UGUUAAGGAGUGUUAACGGUG	Cleavage
ath-miR5640	CesDof22	4.5	1677	1697	UGAGAGAAGGAAUUAGAUUCA	Translation
ath-miR156d-3p	CesDof22	5	1431	1453	GCUCACUCUCUUUUUGUCAUAAC	Cleavage
ath-miR4221	CesDof22	5	1176	1197	UUUUCCUCUGUUGAAUUCUUGC	Cleavage
ath-miR829-5p	CesDof22	5	1587	1607	ACUUUGAAGCUUUGAUUUGAA	Cleavage
ath-miR869.1	CesDof22	5	1113	1133	AUUGGUUCAAUUCUGGUGUUG	Cleavage
ath-miR2936	CesDof23	4	742	763	CUUGAGAGAGAGAACACAGACG	Cleavage
ath-miR5658	CesDof23	4	1341	1361	AUGAUGAUGAUGAUGAUGAAA	Cleavage
ath-miR834	CesDof23	4	1452	1472	UGGUAGCAGUAGCGGUGGUAA	Translation
ath-miR870-3p	CesDof23	4	1193	1213	UAAUUUGGUGUUUCUUCGAUC	Cleavage
ath-miR1888a	CesDof23	4.5	970	990	UAAGUUAAGAUUUGUGAAGAA	Cleavage
ath-miR5639-5p	CesDof23	4.5	1116	1136	UAGUCCACUGUGGUCUAAGGC	Cleavage
ath-miR773a	CesDof23	4.5	1736	1756	UUUGCUUCCAGCUUUUGUCUC	Translation
ath-miR833a-5p	CesDof23	4.5	1469	1490	UGUUUGUUGUACUCGGUCUAGU	Cleavage
ath-miR2936	CesDof23	5	811	832	CUUGAGAGAGAGAACACAGACG	Cleavage
ath-miR393a-5p	CesDof23	5	1498	1519	UCCAAAGGGAUCGCAUUGAUCC	Cleavage
ath-miR393b-5p	CesDof23	5	1498	1519	UCCAAAGGGAUCGCAUUGAUCC	Cleavage
ath-miR4227	CesDof23	5	1612	1632	UCACUGGUACCAAUCAUUCCA	Cleavage
ath-miR5020a	CesDof23	5	182	202	UGGAAGAAGGUGAGACUUGCA	Cleavage
ath-miR5015	CesDof24	3.5	231	251	UUGGUGUUAUGUGUAGUCUUC	Cleavage
ath-miR5029	CesDof24	4	1289	1309	AAUGAGAGAGAACACUGCAAA	Cleavage
ath-miR860	CesDof24	4	1478	1498	UCAAUAGAUUGGACUAUGUAU	Cleavage
ath-miR167a-5p	CesDof24	4.5	422	442	UGAAGCUGCCAGCAUGAUCUA	Cleavage
ath-miR167b	CesDof24	4.5	422	442	UGAAGCUGCCAGCAUGAUCUA	Cleavage
ath-miR167d	CesDof24	4.5	421	442	UGAAGCUGCCAGCAUGAUCUGG	Cleavage
ath-miR834	CesDof24	4.5	640	660	UGGUAGCAGUAGCGGUGGUAA	Cleavage
ath-miR159a	CesDof24	5	51	71	UUUGGAUUGAAGGGAGCUCUA	Cleavage
ath-miR159b-3p	CesDof24	5	51	71	UUUGGAUUGAAGGGAGCUCUU	Cleavage
ath-miR159c	CesDof24	5	51	71	UUUGGAUUGAAGGGAGCUCCU	Cleavage
ath-miR5025	CesDof24	5	1235	1255	ACUGUAUAUAUGUAAGUGACA	Cleavage
ath-miR5998a	CesDof24	5	1161	1181	ACAGUUUGUGUUUUGUUUUGU	Cleavage
ath-miR5998a	CesDof24	5	783	803	ACAGUUUGUGUUUUGUUUUGU	Cleavage
ath-miR5998b	CesDof24	5	1161	1181	ACAGUUUGUGUUUUGUUUUGU	Cleavage
ath-miR5998b	CesDof24	5	783	803	ACAGUUUGUGUUUUGUUUUGU	Cleavage
ath-miR773a	CesDof24	5	1495	1515	UUUGCUUCCAGCUUUUGUCUC	Cleavage
ath-miR5021	CesDof26	3.5	83	102	UGAGAAGAAGAAGAAGAAAA	Cleavage
ath-miR5641	CesDof26	4	296	316	UGGAAGAAGAUGAUAGAAUUA	Translation
ath-miR447a.2-3p	CesDof26	5	192	212	UAUGGAAGAAAUUGUAGUAUU	Cleavage
ath-miR5020a	CesDof26	5	296	316	UGGAAGAAGGUGAGACUUGCA	Cleavage
ath-miR8165	CesDof26	5	693	713	AAUGGAGGCAAGUGUGAAGGA	Cleavage
ath-miR832-5p	CesDof26	5	842	862	UGCUGGGAUCGGGAAUCGAAA	Translation
ath-miR1886.1	CesDof27	4	386	407	UGAGAGAAGUGAGAU-GAAAUC	Cleavage
ath-miR5025	CesDof27	4.5	271	291	ACUGUAUAUAUGUAAGUGACA	Cleavage
ath-miR8180	CesDof27	4.5	905	923	UGCGGUGCGGGAGAAGUGC	Cleavage
ath-miR8182	CesDof27	4.5	1248	1269	UUGUGUUGCGUUUCUGUUGAUU	Cleavage
ath-miR156g	CesDof27	5	392	411	CGACAGAAGAGAGUGAGCAC	Cleavage
ath-miR156h	CesDof27	5	237	256	UGACAGAAGAAAGAGAGCAC	Cleavage
ath-miR156i	CesDof27	5	150	169	UGACAGAAGAGAGAGAGCAG	Cleavage
ath-miR156j	CesDof27	5	150	169	UGACAGAAGAGAGAGAGCAC	Cleavage
ath-miR5014a-3p	CesDof27	5	426	446	UUGUACAAAUUUAAGUGUACG	Cleavage
ath-miR5648-3p	CesDof27	5	248	268	AUCUGAAGAAAAUAGCGGCAU	Translation
ath-miR865-5p	CesDof27	5	422	442	AUGAAUUUGGAUCUAAUUGAG	Cleavage
ath-miR170-3p	CesDof28	5	382	401	UGAUUGAGCCGUGUCAAUAUC	Cleavage
ath-miR832-5p	CesDof28	5	105	125	UGCUGGGAUCGGGAAUCGAAA	Cleavage
ath-miR8179	CesDof29	4.5	370	390	UGACUGCAUUAACUUGAUCGU	Cleavage
ath-miR5636	CesDof29	5	113	133	CGUAGUUGCAGAGCUUGACGG	Cleavage
